# Supplementary material for: Genome-Wide Analysis of Sex Disparities in the Genetic Architecture of Lung and Colorectal Cancers
Source: Genes (Basel). 2021 May 1;12(5):686. doi: 10.3390/genes12050686 (PMC8147355; doi:10.3390/genes12050686)
Supplement: Supplementary file 1 [file genes-12-00686-s001.zip]

Archive with 1 entries (1 files):
- genes-1167705-supplementary.pdf
